# Supplementary material for: Dynamic Visualization of TGF-β/SMAD3 Transcriptional Responses in Single Living Cells
Source: Cancers (Basel). 2022 May 19;14(10):2508. doi: 10.3390/cancers14102508 (PMC9139966; doi:10.3390/cancers14102508)
Supplement: Supplementary file 1 [file cancers-14-02508-s001.zip]

Archive with 7 entries (7 files):
- Figure S1.tif
- Figure S2.tif
- Figure S3.tif
- Figure S4.tif
- Figure S5.tif
- Supplementary Table S3.xlsx
- Supplementary Tables S1 and S2.pdf
