# Supplementary material for: Dynamic Visualization of TGF-β/SMAD3 Transcriptional Responses in Single Living Cells
Source: Cancers (Basel). 2022 May 19;14(10):2508. doi: 10.3390/cancers14102508 (PMC9139966; doi:10.3390/cancers14102508)
Supplement: Supplementary file 1 [file cancers-14-02508-s001.zip › Supplementary Table S3.xlsx]

## Sheet: Sheet1
Cell line	max intensity (timepoint )	Z' score	s/b score
D2.OR	28 hours	0.534755	309.523
YUMM4.1	24 hours	0.809553	131.223
NIH3T3	21 hours	0.918227	205.973
Fibroblasts	30 hours	-1.17501	3.68007
NM18	21 hours	0.878053	384.96
MDA	30 hours	0.880386	474.589
THP1	21 hours	0.835224	2043.51
HepG2	33 hours	0.425457	17.6054
MS1	30 hours	0.523692	43.0809
